# Supplementary material for: Heavy Metals in Groundwater of Southern Italy: Occurrence and Potential Adverse Effects on the Environment and Human Health
Source: Int J Environ Res Public Health. 2023 Jan 17;20(3):1693. doi: 10.3390/ijerph20031693 (PMC9914834; doi:10.3390/ijerph20031693)
Supplement: Supplementary file 1 [file ijerph-20-01693-s001.zip]

Archive with 1 entries (1 files):
- ijerph-2155997-supplementary.pdf
